# Supplementary material for: Sucrose synthases are not involved in starch synthesis in Arabidopsis leaves
Source: Nat Plants. 2022 Apr 28;8(5):574–82. doi: 10.1038/s41477-022-01140-y (PMC9122829; doi:10.1038/s41477-022-01140-y)
Supplement: Supplementary file 3 — 13C-labelling data from wild-type Arabidopsis Col-0 leaves. [file 41477_2022_1140_MOESM3_ESM.xlsx]

## Sheet: Isotopomer data
Supplementary Table S1. 13C-labelling data from wild-type Arabidopsis Col-0 leaves.
	Amount												Relative abundance											Relative abundance
Isotopomer	0 min	0 min	0 min	1 min	1 min	1 min	20 min	20 min	20 min			Isotopomer	0 min	0 min	0 min	1 min	1 min	1 min	20 min	20 min	20 min		Isotopomer	0 min	1 min	20 min		0 min	1 min	20 min
	replicate 1	replicate 2	replicate 3	replicate 1	replicate 2	replicate 3	replicate 1	replicate 2	replicate 3				replicate 1	replicate 2	replicate 3	replicate 1	replicate 2	replicate 3	replicate 1	replicate 2	replicate 3			mean	mean	mean		S.D.	S.D.	S.D.
	pmol/mg	pmol/mg	pmol/mg	pmol/mg	pmol/mg	pmol/mg	pmol/mg	pmol/mg	pmol/mg				%	%	%	%	%	%	%	%	%			%	%	%		%	%	%
glutamate-0	2660.97	2191.05	2088.65	2167.76	2137.09	2194.86	2214.15	2465.57	2126.88			glutamate-0	99.8687	99.916	99.9411	99.9387	99.9143	99.9028	99.3488	99.6333	99.2047		glutamate-0	99.9086	99.9186	99.3956		0.0367401	0.0183242	0.218085
glutamate-1	1.46753	0	0	0	0	0	3.17628	0	5.68174			glutamate-1	0.0550777	0	0	0	0	0	0.14252	0	0.265015		glutamate-1	0.0183592	0	0.135845		0.0317991	0	0.132634
glutamate-2	0	0	0	0	0	0	3.41172	2.38121	3.94935			glutamate-2	0	0	0	0	0	0	0.153084	0.0962243	0.184211		glutamate-2	0	0	0.144506		0	0	0.044616
glutamate-3	0.371673	0.531934	0	0.447939	0.462156	0.887385	3.5081	3.08372	3.65256			glutamate-3	0.0139492	0.0242572	0	0.0206511	0.021607	0.0403909	0.157409	0.124612	0.170367		glutamate-3	0.0127355	0.0275497	0.150796		0.0121741	0.0111311	0.0235833
glutamate-4	1.65835	1.31065	1.23104	0.882449	1.37134	1.24851	2.67539	1.96064	2.47637			glutamate-4	0.0622394	0.0597682	0.0589046	0.040683	0.0641138	0.0568281	0.120045	0.0792292	0.115506		glutamate-4	0.0603041	0.053875	0.104927		0.00173078	0.0119913	0.0223702
glutamate-5	0	0	0	0	0	0	1.74111	1.64883	1.28993			glutamate-5	0	0	0	0	0	0	0.0781237	0.0666289	0.0601668		glutamate-5	0	0	0.0683065		0	0	0.00909521
Total	2664.47	2192.89	2089.88	2169.09	2138.92	2196.99	2228.66	2474.64	2143.93
Glc6P-0	222.925	182.715	205.435	136.738	151.228	153.052	44.0696	33.6859	38.4219			Glc6P-0	98.4006	97.8831	98.5214	75.2817	77.9849	77.2415	20.5353	16.6896	17.4925		Glc6P-0	98.2683	76.836	18.2391		0.339088	1.39646	2.02862
Glc6P-1	2.44681	3.54442	3.07741	25.5564	22.3508	24.3669	8.93278	7.27807	8.49753			Glc6P-1	1.08004	1.89879	1.47585	14.0702	11.5258	12.2974	4.16244	3.60591	3.8687		Glc6P-1	1.48489	12.6311	3.87902		0.409452	1.30462	0.278408
Glc6P-2	1.17666	0.407202	0.00574731	13.4526	13.2632	14.7738	10.3325	8.01474	9.35683			Glc6P-2	0.519386	0.218143	0.00275626	7.40635	6.83954	7.45597	4.81469	3.97089	4.25992		Glc6P-2	0.246762	7.23395	4.3485		0.259501	0.342475	0.428814
Glc6P-3	0	0	0	3.8677	4.59013	3.89731	14.6201	12.9435	14.8842			Glc6P-3	0	0	0	2.12938	2.36702	1.96687	6.8126	6.41283	6.77639		Glc6P-3	0	2.15442	6.66727		0	0.201247	0.221094
Glc6P-4	0	0	0	1.61149	2.22547	1.78294	18.8447	18.5855	19.5597			Glc6P-4	0	0	0	0.887214	1.14763	0.899803	8.78113	9.20813	8.90501		Glc6P-4	0	0.978214	8.96476		0	0.14685	0.219681
Glc6P-5	0	0	0	0.409037	0.252945	0.264493	37.2782	39.8871	38.4622			Glc6P-5	0	0	0	0.225197	0.130438	0.133483	17.3706	19.762	17.5108		Glc6P-5	0	0.163039	18.2145		0	0.0538517	1.34203
Glc6P-6	0	0	0	0	0.00915705	0.00996162	80.5266	81.4425	90.4658			Glc6P-6	0	0	0	0	0.00472208	0.00502738	37.5233	40.3506	41.1867		Glc6P-6	0	0.00324982	39.6868		0	0.00281856	1.91979
Total	226.549	186.667	208.518	181.635	193.92	198.147	214.605	201.837	219.648
Fru6P-0	144.619	118.305	149.028	61.556	68.5976	70.4233	19.7332	15.8072	18.9704			Fru6P-0	98.1098	98.2275	98.0551	44.422	48.3944	45.4714	11.8538	9.29567	10.8876		Fru6P-0	98.1308	46.096	10.679		0.0880875	2.05853	1.29173
Fru6P-1	2.78624	2.13482	2.95594	28.261	26.5212	31.2242	4.84932	3.17889	3.50415			Fru6P-1	1.89019	1.77252	1.9449	20.3947	18.7103	20.161	2.91299	1.8694	2.01112		Fru6P-1	1.8692	19.7553	2.2645		0.0880875	0.912563	0.566059
Fru6P-2	0	0	0	26.1016	25.7874	29.5632	6.35748	5.64024	6.2824			Fru6P-2	0	0	0	18.8363	18.1926	19.0886	3.81894	3.31684	3.60562		Fru6P-2	0	18.7058	3.58046		0	0.462036	0.251991
Fru6P-3	0	0	0	13.9483	12.1057	14.0514	8.2562	7.47472	8.59936			Fru6P-3	0	0	0	10.0658	8.54039	9.07279	4.9595	4.39563	4.93537		Fru6P-3	0	9.22634	4.7635		0	0.77423	0.318815
Fru6P-4	0	0	0	6.98299	6.8582	8.04055	14.2943	15.3732	13.796			Fru6P-4	0	0	0	5.0393	4.83834	5.19168	8.58661	9.04045	7.91785		Fru6P-4	0	5.02311	8.51497		0	0.177225	0.56472
Fru6P-5	0	0	0	1.15366	1.71516	1.27103	30.9912	36.3455	36.3752			Fru6P-5	0	0	0	0.83254	1.21002	0.820687	18.6164	21.3735	20.8766		Fru6P-5	0	0.954414	20.2888		0	0.221437	1.46954
Fru6P-6	0	0	0	0.567172	0.161577	0.300205	81.9907	86.2291	86.7118			Fru6P-6	0	0	0	0.409301	0.11399	0.193839	49.2518	50.7085	49.7659		Fru6P-6	0	0.239043	49.9087		0	0.152757	0.738749
Total	147.405	120.44	151.984	138.571	141.747	154.874	166.472	170.049	174.239
Glc1P-0	16.2324	14.1938	14.9539	10.9133	11.2163	12.5594	5.85444	4.89093	5.78135			Glc1P-0	98.2936	99.0971	99.1054	86.2525	83.4981	86.4323	38.7808	34.0055	36.4325		Glc1P-0	98.832	85.3943	36.4063		0.466321	1.64465	2.38776
Glc1P-1	0.250679	0.0830604	0.0732753	0.978908	1.31454	1.03901	0.492564	0.514783	0.545934			Glc1P-1	1.51796	0.579906	0.485624	7.73674	9.78596	7.15035	3.26283	3.57917	3.44033		Glc1P-1	0.861163	8.22435	3.42744		0.570751	1.38381	0.158564
Glc1P-2	0.0311219	0.0462611	0.0617122	0.540996	0.507744	0.686422	0.555535	0.538701	0.650936			Glc1P-2	0.188455	0.322983	0.408991	4.27573	3.77983	4.72388	3.67996	3.74546	4.10203		Glc1P-2	0.30681	4.25981	3.84248		0.111154	0.472223	0.227145
Glc1P-3	0	0	0	0.117435	0.224012	0.114768	0.866729	0.837383	0.852503			Glc1P-3	0	0	0	0.928143	1.66763	0.789823	5.74136	5.82213	5.37225		Glc1P-3	0	1.12853	5.64524		0	0.471966	0.239847
Glc1P-4	0	0	0	0.0727	0.1492	0.125118	1.16447	1.13291	1.15421			Glc1P-4	0	0	0	0.57458	1.1107	0.861049	7.71364	7.87689	7.27352		Glc1P-4	0	0.848777	7.62135		0	0.268272	0.312089
Glc1P-5	0	0	0	0.0250559	0.01461	0.00482772	1.89724	2.01027	2.01234			Glc1P-5	0	0	0	0.198028	0.108763	0.0332238	12.5676	13.9769	12.6812		Glc1P-5	0	0.113338	13.0753		0	0.0824974	0.782914
Glc1P-6	0	0	0	0.00433217	0.00658823	0.00136019	4.26526	4.45778	4.87138			Glc1P-6	0	0	0	0.034239	0.0490453	0.00936065	28.2538	30.9939	30.6981		Glc1P-6	0	0.0308816	29.9819		0	0.0200542	1.50393
Total	16.5142	14.3231	15.0889	12.6527	13.433	14.5309	15.0962	14.3828	15.8687
Sed7P-0	74.7185	56.4083	83.7787	4.95791	5.31353	6.48989	0.674671	1.10935	0.954763			Sed7P-0	98.4627	99.1176	98.8831	6.994	8.08743	8.28275	0.769597	1.28935	1.17372		Sed7P-0	98.8212	7.78806	1.07755		0.331834	0.694578	0.272892
Sed7P-1	1.16657	0.502152	0.946281	13.0676	10.6742	14.21	0.403829	0.26933	0.339566			Sed7P-1	1.53729	0.882355	1.11689	18.4342	16.2466	18.1356	0.460648	0.313029	0.417438		Sed7P-1	1.17884	17.6054	0.397038		0.331834	1.18627	0.0758943
Sed7P-2	0	0	0	19.784	18.6164	24.212	0.580842	0.557539	0.525051			Sed7P-2	0	0	0	27.9087	28.3351	30.9006	0.662567	0.648	0.645461		Sed7P-2	0	29.0481	0.652009		0	1.6184	0.00923102
Sed7P-3	0	0	0	17.9716	16.7419	18.8746	1.13273	1.08008	0.975565			Sed7P-3	0	0	0	25.3521	25.4819	24.0888	1.2921	1.25533	1.19929		Sed7P-3	0	24.9743	1.24891		0	0.769571	0.0467385
Sed7P-4	0	0	0	9.61036	8.67921	9.31282	3.31076	2.55394	2.8938			Sed7P-4	0	0	0	13.5571	13.2102	11.8855	3.77658	2.96831	3.55744		Sed7P-4	0	12.8843	3.43411		0	0.882153	0.418009
Sed7P-5	0	0	0	4.38673	4.44854	3.92916	7.17079	7.13735	5.88178			Sed7P-5	0	0	0	6.18825	6.77088	5.01461	8.17972	8.29539	7.23064		Sed7P-5	0	5.99125	7.90192		0	0.894556	0.584216
Sed7P-6	0	0	0	0.984432	1.20116	1.3258	21.4123	21.4848	19.3108			Sed7P-6	0	0	0	1.38871	1.82822	1.69206	24.425	24.9707	23.7393		Sed7P-6	0	1.63633	24.3783		0	0.224991	0.617062
Sed7P-7	0	0	0	0.125405	0.0261189	0	52.9796	51.8476	50.4639			Sed7P-7	0	0	0	0.176905	0.0397541	0	60.4338	60.2598	62.0367		Sed7P-7	0	0.0722198	60.9101		0	0.0928137	0.979547
Total	75.8851	56.9104	84.725	70.888	65.701	78.3543	87.6654	86.04	81.3452
DHAP-0	69.4835	53.3382	53.5999	22.4753	20.8335	22.5221	4.59513	3.72753	3.86341			DHAP-0	100	100	100	43.3124	41.7808	44.229	8.73115	7.8593	8.1443		DHAP-0	100	43.1074	8.24492		1.00486e-14	1.23691	0.444546
DHAP-1	0	0	0	20.1154	19.8815	20.8444	3.22211	2.61769	2.42219			DHAP-1	0	0	0	38.7646	39.8716	40.9343	6.12228	5.51927	5.10611		DHAP-1	0	39.8568	5.58255		0	1.08494	0.511033
DHAP-2	0	0	0	6.0908	5.78268	4.87401	8.20407	7.40499	6.3321			DHAP-2	0	0	0	11.7376	11.597	9.5716	15.5885	15.6131	13.3484		DHAP-2	0	10.9687	14.85		0	1.212	1.30044
DHAP-3	0	0	0	3.20966	3.36616	2.68107	36.6079	33.678	34.8194			DHAP-3	0	0	0	6.18537	6.75071	5.26509	69.5581	71.0084	73.4012		DHAP-3	0	6.06706	71.3225		0	0.749842	1.94069
Total	69.4835	53.3382	53.5999	51.8912	49.8638	50.9216	52.6292	47.4282	47.4371
malate-0	10081.9	9223.37	10725.4	10618.3	10436.3	10662.2	10049.2	12371.5	11082.9			malate-0	99.9997	100	99.9984	99.9917	99.9823	99.9716	97.6753	97.4836	97.7927		malate-0	99.9994	99.9818	97.6506		0.000846035	0.0100799	0.156002
malate-1	0	0	0	0	0	0	31.9399	41.6835	35.1542			malate-1	0	0	0	0	0	0	0.310447	0.328454	0.31019		malate-1	0	0	0.316364		0	0	0.0104712
malate-2	0	0	0	0	0	0	26.0494	29.1877	22.779			malate-2	0	0	0	0	0	0	0.253193	0.229991	0.200996		malate-2	0	0	0.22806		0	0	0.0261524
malate-3	0.0285734	0	0.170148	0.879285	1.85204	1.51657	59.258	80.5988	60.3348			malate-3	0.000283412	0	0.00158638	0.00828017	0.0177431	0.0142198	0.575972	0.635096	0.532377		malate-3	0.000623264	0.0134144	0.581148		0.000846035	0.00478259	0.0515545
malate-4	0	0	0	0	0	1.5153	121.923	167.876	131.889			malate-4	0	0	0	0	0	0.0142079	1.18506	1.32281	1.16375		malate-4	0	0.00473596	1.22388		0	0.00820292	0.0863419
Total	10082	9223.37	10725.5	10619.2	10438.1	10665.2	10288.3	12690.8	11333.1
2oxoglutarate-0	136.413	110.167	120.645	83.3071	99.5395	100.298	121.482	136.919	114.409			2oxoglutarate-0	99.7738	99.822	99.5685	99.8491	99.1788	99.4007	99.0649	99.9976	99.8096		2oxoglutarate-0	99.7214	99.4762	99.624		0.134583	0.34147	0.493289
2oxoglutarate-1	0.309316	0.196472	0.522794	0.0771193	0.575153	0.604732	0.853562	0	0			2oxoglutarate-1	0.226236	0.178023	0.431464	0.0924327	0.573069	0.599323	0.696052	0	0		2oxoglutarate-1	0.278574	0.421608	0.232017		0.134583	0.285377	0.401866
2oxoglutarate-2	0	0	0	0.0488038	0	0	0	0.00326955	0.21828			2oxoglutarate-2	0	0	0	0.0584946	0	0	0	0.00238788	0.190427		2oxoglutarate-2	0	0.0194982	0.0642715		0	0.0337719	0.10926
2oxoglutarate-3	0	0	0	0	0.249066	0	0.293199	0	0			2oxoglutarate-3	0	0	0	0	0.248163	0	0.239094	0	0		2oxoglutarate-3	0	0.082721	0.079698		0	0.143277	0.138041
2oxoglutarate-4	0	0	0	0	0	0	0	0	0			2oxoglutarate-4	0	0	0	0	0	0	0	0	0		2oxoglutarate-4	0	0	0		0	0	0
2oxoglutarate-5	0	0	0	0	0	0	0	0	0			2oxoglutarate-5	0	0	0	0	0	0	0	0	0		2oxoglutarate-5	0	0	0		0	0	0
Total	136.722	110.363	121.167	83.433	100.364	100.903	122.629	136.922	114.627
succcinate-0	336.62	233.198	320.929	294.326	260.205	318.982	357.309	274.595	307.007			succcinate-0	99.8254	100	99.6701	99.288	99.7461	99.8015	99.9081	99.7857	99.7596		succcinate-0	99.8318	99.6119	99.8178		0.165059	0.281821	0.0792856
succcinate-1	0.5886	0	1.06235	2.11057	0.66235	0.634525	0.203179	0.589758	0.739802			succcinate-1	0.174551	0	0.329933	0.711982	0.253903	0.198527	0.0568114	0.214313	0.240393		succcinate-1	0.168161	0.388137	0.170506		0.165059	0.281821	0.0993221
succcinate-2	0	0	0	0	0	0	0	0	0			succcinate-2	0	0	0	0	0	0	0	0	0		succcinate-2	0	0	0		0	0	0
succcinate-3	0	0	0	0	0	0	0.0674305	0	0			succcinate-3	0	0	0	0	0	0	0.0188544	0	0		succcinate-3	0	0	0.00628481		0	0	0.0108856
succcinate-4	0	0	0	0	0	0	0.0580476	0	0			succcinate-4	0	0	0	0	0	0	0.0162308	0	0		succcinate-4	0	0	0.00541028		0	0	0.00937087
Total	337.209	233.198	321.991	296.437	260.868	319.617	357.638	275.185	307.746
R5P-0	4.11081	3.32865	3.64215	1.55054	1.80246	2.08929	0.365542	0.398364	0.403847			R5P-0	100	99.2093	100	41.0645	39.407	37.2972	8.64441	7.7819	8.10347		R5P-0	99.7364	39.2563	8.1766		0.456511	1.88817	0.435881
R5P-1	0	0.0265295	0	1.05909	1.29064	1.67422	0.101993	0.0708223	0.0829451			R5P-1	0	0.790701	0	28.0488	28.2171	29.8875	2.41195	1.38349	1.66435		R5P-1	0.263567	28.7178	1.81993		0.456511	1.01647	0.531586
R5P-2	0	0	0	0.667464	0.831814	1.02491	0.176223	0.176817	0.225706			R5P-2	0	0	0	17.6771	18.1859	18.2963	4.16737	3.45406	4.52895		R5P-2	0	18.0531	4.05013		0	0.330293	0.54695
R5P-3	0	0	0	0.376268	0.481512	0.639523	0.377533	0.42389	0.384038			R5P-3	0	0	0	9.96506	10.5273	11.4165	8.92799	8.28055	7.706		R5P-3	0	10.6363	8.30485		0	0.731845	0.611361
R5P-4	0	0	0	0.111305	0.145533	0.135163	0.848222	1.07832	0.99935			R5P-4	0	0	0	2.9478	3.18177	2.41289	20.059	21.0645	20.0527		R5P-4	0	2.84749	20.3921		0	0.394138	0.582402
R5P-5	0	0	0	0.0112046	0.0219977	0.0386276	2.35913	2.9709	2.88774			R5P-5	0	0	0	0.296743	0.480934	0.689566	55.7893	58.0355	57.9446		R5P-5	0	0.489081	57.2564		0	0.196538	1.27139
Total	4.11081	3.35518	3.64215	3.77587	4.57395	5.60173	4.22865	5.11911	4.98363
Ru5P+Xu5P-0	47.7944	41.5099	48.284	29.1882	29.6705	25.9539	1.87094	1.63237	1.94228			Ru5P+Xu5P-0	100	100	99.8147	27.4596	26.8943	25.6613	2.25127	1.58673	1.99118		Ru5P+Xu5P-0	99.9382	26.6718	1.94306		0.107007	0.919563	0.334871
Ru5P+Xu5P-1	0	0	0.0896568	36.145	38.4249	35.373	1.00163	1.3408	0.943805			Ru5P+Xu5P-1	0	0	0.185342	34.0044	34.8296	34.9742	1.20525	1.30331	0.96757		Ru5P+Xu5P-1	0.0617808	34.6027	1.15871		0.107007	0.523192	0.172641
Ru5P+Xu5P-2	0	0	0	22.7194	22.9975	21.9924	2.86755	2.68564	2.67215			Ru5P+Xu5P-2	0	0	0	21.3739	20.8457	21.7444	3.45047	2.61055	2.73943		Ru5P+Xu5P-2	0	21.3214	2.93348		0	0.451674	0.452339
Ru5P+Xu5P-3	0	0	0	14.6791	14.8861	14.1189	7.49957	8.06602	7.61241			Ru5P+Xu5P-3	0	0	0	13.8097	13.4933	13.9597	9.0241	7.84051	7.80409		Ru5P+Xu5P-3	0	13.7542	8.2229		0	0.238124	0.694097
Ru5P+Xu5P-4	0	0	0	2.5387	3.42868	2.9913	17.4333	22.5827	20.044			Ru5P+Xu5P-4	0	0	0	2.38836	3.10787	2.95758	20.9772	21.9514	20.5487		Ru5P+Xu5P-4	0	2.81793	21.1591		0	0.379537	0.718809
Ru5P+Xu5P-5	0	0	0	1.02459	0.914942	0.710688	52.4329	66.5687	64.3292			Ru5P+Xu5P-5	0	0	0	0.963913	0.829333	0.702676	63.0917	64.7075	65.949		Ru5P+Xu5P-5	0	0.831974	64.5828		0	0.130639	1.43277
Total	47.7944	41.5099	48.3737	106.295	110.323	101.14	83.106	102.876	97.5439
RuBP-0	83.3084	79.0184	76.217	33.5044	34.9701	30.2313	6.41776	5.40316	3.73219			RuBP-0	95.7533	96.0929	94.4106	19.0101	19.1177	15.9979	3.97989	5.38997	3.53051		RuBP-0	95.4189	18.0419	4.30012		0.889619	1.77096	0.970208
RuBP-1	3.19864	1.43763	3.74028	62.5218	62.9717	69.0643	0.915356	1.58754	1.38245			RuBP-1	3.67647	1.74827	4.63311	35.4743	34.4258	36.5478	0.567645	1.58366	1.30775		RuBP-1	3.35262	35.4826	1.15302		1.46943	1.06102	0.525385
RuBP-2	0.37563	1.47204	0.591985	46.3589	49.8629	49.7401	5.20332	3.48921	3.24895			RuBP-2	0.431743	1.79013	0.733296	26.3036	27.2594	26.3217	3.22677	3.48069	3.07338		RuBP-2	0.985056	26.6282	3.26028		0.71333	0.546688	0.205711
RuBP-3	0.120451	0.303173	0.180033	25.9234	27.0975	30.6518	13.1883	6.19594	6.63126			RuBP-3	0.138445	0.368683	0.223009	14.7087	14.8138	16.2205	8.17853	6.18081	6.27292		RuBP-3	0.243379	15.2477	6.87742		0.116463	0.844111	1.12774
RuBP-4	0	0	0	5.32945	5.99753	6.46738	32.8399	21.5848	21.4784			RuBP-4	0	0	0	3.02388	3.27877	3.42244	20.3652	21.5321	20.3177		RuBP-4	0	3.2417	20.7383		0	0.201851	0.687815
RuBP-5	0	0	0	2.6074	2.02038	2.81516	102.69	61.9841	69.2393			RuBP-5	0	0	0	1.47942	1.10451	1.48974	63.682	61.8328	65.4977		RuBP-5	0	1.35789	63.6708		0	0.21949	1.8325
Total	87.0031	82.2313	80.7293	176.245	182.92	188.97	161.255	100.245	105.713
Sed17BP-0	17.836	12.4075	14.3111	1.99437	1.98738	2.24395	0.92989	0.592347	0.626618			Sed17BP-0	100	100	100	26.934	21.9373	24.2372	8.11163	9.50374	7.40785		Sed17BP-0	100	24.3695	8.34107		0	2.50095	1.06661
Sed17BP-1	0	0	0	1.11337	1.2989	1.62571	0.271339	0.0842996	0.200287			Sed17BP-1	0	0	0	15.0361	14.3377	17.5596	2.36695	1.35252	2.36779		Sed17BP-1	0	15.6445	2.02909		0	1.69489	0.585925
Sed17BP-2	0	0	0	1.61948	2.2032	2.18703	0.250925	0.0803731	0.123694			Sed17BP-2	0	0	0	21.8711	24.3196	23.6225	2.18887	1.28952	1.4623		Sed17BP-2	0	23.271	1.6469		0	1.26149	0.477246
Sed17BP-3	0	0	0	1.30778	1.98315	1.60636	0.381045	0.0741799	0.260605			Sed17BP-3	0	0	0	17.6616	21.8906	17.3506	3.32393	1.19016	3.08087		Sed17BP-3	0	18.9676	2.53165		0	2.53618	1.16811
Sed17BP-4	0	0	0	0.843721	0.837708	0.977723	0.497557	0.17524	0.2809			Sed17BP-4	0	0	0	11.3945	9.24689	10.5605	4.34029	2.81158	3.32079		Sed17BP-4	0	10.4006	3.49089		0	1.08268	0.77842
Sed17BP-5	0	0	0	0.435064	0.566532	0.496471	1.05074	0.554187	0.718385			Sed17BP-5	0	0	0	5.87554	6.25356	5.36246	9.16585	8.89149	8.49273		Sed17BP-5	0	5.83052	8.85002		0	0.447252	0.338474
Sed17BP-6	0	0	0	0.0542358	0.182486	0.121026	2.41151	1.52576	1.77271			Sed17BP-6	0	0	0	0.732455	2.01434	1.30722	21.0361	24.4795	20.9569		Sed17BP-6	0	1.35134	22.1575		0	0.642081	2.01131
Sed17BP-7	0	0	0	0.0366386	0	0	5.67066	3.1464	4.47563			Sed17BP-7	0	0	0	0.494804	0	0	49.4664	50.4815	52.9108		Sed17BP-7	0	0.164935	50.9529		0	0.285675	1.76994
Total	17.836	12.4075	14.3111	7.40466	9.05935	9.25828	11.4637	6.23278	8.45883
Fru16BP-0	22.9653	16.9545	12.3803	3.84214	5.08335	4.63293	0.913404	0.981491	0.845504			Fru16BP-0	99.9383	99.9949	99.879	44.6248	44.0465	44.4366	10.7523	12.183	10.1192		Fru16BP-0	99.9374	44.3693	11.0182		0.0579691	0.294968	1.05731
Fru16BP-1	0	0	0	1.75262	2.55222	2.23588	0.183543	0.154658	0.144211			Fru16BP-1	0	0	0	20.3559	22.1146	21.4454	2.1606	1.91974	1.72594		Fru16BP-1	0	21.3053	1.93543		0	0.887679	0.217752
Fru16BP-2	0	0	0	1.50658	1.94239	1.79022	0.187327	0.173296	0.170767			Fru16BP-2	0	0	0	17.4983	16.8306	17.1708	2.20515	2.15109	2.04377		Fru16BP-2	0	17.1666	2.13334		0	0.333891	0.0821394
Fru16BP-3	0.0141824	0.000862892	0.0101814	0.863871	1.05265	0.982156	0.451032	0.344678	0.375709			Fru16BP-3	0.0617176	0.00508919	0.0821387	10.0335	9.1211	9.42032	5.30939	4.27841	4.49657		Fru16BP-3	0.0496485	9.52497	4.69479		0.0399175	0.465103	0.54332
Fru16BP-4	0	0	0.00481911	0.415163	0.614892	0.518252	0.806302	0.588285	0.635914			Fru16BP-4	0	0	0.0388784	4.82194	5.32795	4.9708	9.4915	7.30225	7.61075		Fru16BP-4	0.0129595	5.04023	8.13483		0.0224465	0.260053	1.18499
Fru16BP-5	0	0	0	0.110155	0.141436	0.135161	1.70649	1.6648	1.68834			Fru16BP-5	0	0	0	1.2794	1.22552	1.29639	20.0882	20.6648	20.2064		Fru16BP-5	0	1.26711	20.3198		0	0.0369989	0.304541
Fru16BP-6	0	0	0	0.11935	0.15393	0.131323	4.2469	4.14901	4.49502			Fru16BP-6	0	0	0	1.3862	1.33378	1.25958	49.9929	51.5007	53.7973		Fru16BP-6	0	1.32652	51.7637		0	0.0636227	1.91579
Total	22.9795	16.9554	12.3953	8.60988	11.5409	10.4259	8.495	8.05621	8.35546
UDPG-0	121.145	102.239	112.33	83.6401	92.8134	99.062	28.5513	25.5129	25.7334			UDPG-0	99.9694	100	99.9927	92.5843	92.7516	93.518	34.0493	29.0463	30.926		UDPG-0	99.9873	92.9513	31.3405		0.0159923	0.497877	2.52717
UDPG-1	0	0	0	3.60872	3.9192	3.6134	2.69367	2.62176	2.35318			UDPG-1	0	0	0	3.99462	3.91659	3.41117	3.21239	2.98486	2.82801		UDPG-1	0	3.77413	3.00842		0	0.31674	0.193268
UDPG-2	0	0	0	2.10258	2.35809	2.40197	3.51592	3.33692	2.87305			UDPG-2	0	0	0	2.32742	2.35652	2.26754	4.19297	3.79906	3.45278		UDPG-2	0	2.31716	3.81494		0	0.0453669	0.37035
UDPG-3	0.0371152	0	0.00823534	0.581973	0.698763	0.663471	5.20794	5.20566	5.6482			UDPG-3	0.0306275	0	0.00733085	0.644207	0.698298	0.62634	6.21082	5.92662	6.78792		UDPG-3	0.0126528	0.656282	6.30845		0.0159923	0.0374676	0.438873
UDPG-4	0	0	0	0.37405	0.236511	0.165188	6.35488	7.4112	6.50962			UDPG-4	0	0	0	0.41405	0.236353	0.155943	7.57862	8.4376	7.82316		UDPG-4	0	0.268782	7.94646		0	0.132074	0.442562
UDPG-5	0	0	0	0.0293813	0.0373934	0.011006	12.7003	15.3297	13.1398			UDPG-5	0	0	0	0.0325232	0.0373685	0.01039	15.1459	17.4527	15.7912		UDPG-5	0	0.0267606	16.13		0	0.0143828	1.19011
UDPG-6	0	0	0	0.00262479	0.00330622	0.0112284	24.8287	28.4173	26.9523			UDPG-6	0	0	0	0.00290548	0.00330401	0.0106	29.6099	32.3529	32.3909		UDPG-6	0	0.00560318	31.4512		0	0.004332	1.59474
Total	121.182	102.239	112.338	90.3394	100.067	105.928	83.8527	87.8354	83.2096
ADPG-0	1.22916	0.954312	1.60435	0.16918	0.174536	0.259022	0.0144412	0.00616197	0.0136738			ADPG-0	99.2036	99.9303	99.1906	40.1656	31.8973	41.6388	2.04827	1.0102	1.98584		ADPG-0	99.4415	37.9006	1.68144		0.423344	5.25087	0.582149
ADPG-1	0.00922246	0	0.00919195	0.129788	0.161291	0.181604	0.00232236	0	0.00142561			ADPG-1	0.744331	0	0.568303	30.8134	29.4769	29.1935	0.329393	0	0.207041		ADPG-1	0.437544	29.8279	0.178811		0.389012	0.865125	0.166501
ADPG-2	0.000586661	0	0	0.0851054	0.131988	0.128281	0.0136037	0.00388845	0.00641948			ADPG-2	0.0473485	0	0	20.2052	24.1216	20.6217	1.92949	0.637474	0.932298		ADPG-2	0.0157828	21.6495	1.16642		0.0273366	2.15099	0.677079
ADPG-3	5.86966e-05	0.000665942	0.00389936	0.0265118	0.0574228	0.0365204	0.029481	0.0234774	0.0141511			ADPG-3	0.00473731	0.0697337	0.241083	6.29428	10.4943	5.87079	4.18145	3.8489	2.05515		ADPG-3	0.105185	7.55313	3.36183		0.122096	2.55594	1.14377
ADPG-4	0	0	0	0.00207655	0.0196488	0.0155737	0.072876	0.0406624	0.0583925			ADPG-4	0	0	0	0.493001	3.59093	2.50353	10.3364	6.66622	8.48031		ADPG-4	0	2.19582	8.49431		0	1.57172	1.83513
ADPG-5	0	0	0	0.00551201	0.0022924	0.0010681	0.160938	0.169646	0.167802			ADPG-5	0	0	0	1.30863	0.418948	0.1717	22.8267	27.8118	24.3697		ADPG-5	0	0.633092	25.0028		0	0.59795	2.5521
ADPG-6	0	0	0	0.00303228	0	0	0.411381	0.366142	0.426701			ADPG-6	0	0	0	0.719906	0	0	58.3483	60.0254	61.9696		ADPG-6	0	0.239969	60.1144		0	0.415638	1.81231
Total	1.23903	0.954978	1.61744	0.421205	0.547179	0.62207	0.705043	0.609978	0.688565
Isotopomer	0 min	0 min	0 min	1 min	1 min	1 min	20 min	20 min	20 min			Isotopomer	0 min	0 min	0 min	1 min	1 min	1 min	20 min	20 min	20 min		Isotopomer	0 min	1 min	20 min		0 min	1 min	20 min
	replicate 1	replicate 2	replicate 3	replicate 1	replicate 2	replicate 3	replicate 1	replicate 2	replicate 3				replicate 1	replicate 2	replicate 3	replicate 1	replicate 2	replicate 3	replicate 1	replicate 2	replicate 3			mean	mean	mean		S.D.	S.D.	S.D.
	peak area	peak area	peak area	peak area	peak area	peak area	peak area	peak area	peak area				%	%	%	%	%	%	%	%	%			%	%	%		%	%	%
3PGA-0	7.02465e+06	4.27339e+06	8.09884e+06	1.38336e+06	1.03534e+06	1.57207e+06	374103	302608	272860			3PGA-0	99.9906	99.8377	99.8242	44.0121	40.902	41.4034	7.41266	6.80176	6.55766		3PGA-0	99.8842	42.1058	6.92403		0.0924384	1.66981	0.440416
3PGA-1	0	0	11381.2	1.23865e+06	1.04834e+06	1.59747e+06	271062	203363	200862			3PGA-1	0	0	0.140282	39.4081	41.4155	42.0723	5.37095	4.57102	4.82732		3PGA-1	0.0467607	40.9653	4.9231		0.0809919	1.38799	0.408478
3PGA-2	0	0	0	335222	286224	424394	744636	745034	633816			3PGA-2	0	0	0	10.6652	11.3075	11.1772	14.7546	16.7462	15.2325		3PGA-2	0	11.05	15.5778		0	0.339501	1.03975
3PGA-3	659.091	6946.91	2883.49	185904	161372	203026	3.65701e+06	3.19796e+06	3.0534e+06			3PGA-3	0.00938167	0.162298	0.0355411	5.9146	6.37511	5.34707	72.4618	71.881	73.3825		3PGA-3	0.0690737	5.87893	72.5751		0.0817874	0.514945	0.757132
Total	7.0253e+06	4.28034e+06	8.1131e+06	3.14313e+06	2.53128e+06	3.79697e+06	5.04681e+06	4.44896e+06	4.16093e+06
2PGA-0	3.58257e+06	4.21825e+06	4.65008e+06	593652	728061	858493	195313	153711	177055			2PGA-0	99.9609	99.9133	99.9446	42.7677	39.6792	40.2867	6.74887	5.86312	6.54663		2PGA-0	99.9396	40.9112	6.38621		0.0242023	1.63625	0.464158
2PGA-1	0	3661.48	0	541904	771400	936033	179014	123510	149626			2PGA-1	0	0.0867257	0	39.0397	42.0411	43.9254	6.18567	4.71113	5.53244		2PGA-1	0.0289086	41.6687	5.47641		0.0500711	2.46406	0.738867
2PGA-2	0	0	0	159284	217326	201694	490209	451145	409994			2PGA-2	0	0	0	11.4751	11.8442	9.46492	16.9387	17.2083	15.1596		2PGA-2	0	10.9281	16.4355		0	1.2805	1.11322
2PGA-3	1401.32	0	2578.69	93244	118084	134740	2.02948e+06	1.8933e+06	1.96785e+06			2PGA-3	0.0390996	0	0.0554241	6.71746	6.43554	6.32297	70.1267	72.2174	72.7614		2PGA-3	0.0315079	6.49199	71.7018		0.0284813	0.203214	1.39092
Total	3.58397e+06	4.22191e+06	4.65266e+06	1.38808e+06	1.83487e+06	2.13096e+06	2.89401e+06	2.62167e+06	2.70452e+06

## Sheet: 13C enrichment
Supplementary Table S1. 13C-labelling data from wild-type Arabidopsis Col-0 leaves.
	Amount												13C enrichment											13C enrichment
Isotopomer	0 min	0 min	0 min	1 min	1 min	1 min	20 min	20 min	20 min			Metabolite	0 min	0 min	0 min	1 min	1 min	1 min	20 min	20 min	20 min		Metabolite	0 min	1 min	20 min		0 min	1 min	20 min
	replicate 1	replicate 2	replicate 3	replicate 1	replicate 2	replicate 3	replicate 1	replicate 2	replicate 3				replicate 1	replicate 2	replicate 3	replicate 1	replicate 2	replicate 3	replicate 1	replicate 2	replicate 3			mean	mean	mean		S.D.	S.D.	S.D.
	pmol/mg	pmol/mg	pmol/mg	pmol/mg	pmol/mg	pmol/mg	pmol/mg	pmol/mg	pmol/mg				%	%	%	%	%	%	%	%	%			%	%	%		%	%	%
glutamate-0	2660.97	2191.05	2088.65	2167.76	2137.09	2194.86	2214.15	2465.57	2126.88			glutamate	0.0766828	0.0714892	0.0566936	0.0541575	0.0736058	0.0788004	0.367316	0.251351	0.390808		glutamate	0.0682885	0.0688546	0.336492		0.0103719	0.0129903	0.0746636
glutamate-1	1.46753	0	0	0	0	0	3.17628	0	5.68174			Glc6P	0.353135	0.38918	0.246893	6.65764	6.26282	6.23445	63.5578	68.0887	67.1686		Glc6P	0.329736	6.38497	66.2717		0.073973	0.236564	2.39492
glutamate-2	0	0	0	0	0	0	3.41172	2.38121	3.94935			Fru6P	0.315031	0.29542	0.32415	19.1734	17.8007	18.5983	74.7281	78.1617	76.4464		Fru6P	0.311534	18.5241	76.4454		0.0146812	0.68938	1.7168
glutamate-3	0.371673	0.531934	0	0.447939	0.462156	0.887385	3.5081	3.08372	3.65256			Glc1P	0.315811	0.204312	0.217268	3.76109	4.6049	3.77234	48.5104	52.6487	50.7417		Glc1P	0.245797	4.04611	50.6336		0.0609792	0.48396	2.07128
glutamate-4	1.65835	1.31065	1.23104	0.882449	1.37134	1.24851	2.67539	1.96064	2.47637			Sed7P	0.219613	0.126051	0.159555	35.0069	35.3293	33.5673	90.1791	90.0527	90.3403		Sed7P	0.168406	34.6345	90.1907		0.0474048	0.938193	0.144166
glutamate-5	0	0	0	0	0	0	1.74111	1.64883	1.28993			DHAP	0	0	0	26.932	27.7725	25.2909	81.9912	83.2568	84.0022		DHAP	0	26.6652	83.0834		0	1.26214	1.01664
Total	2664.47	2192.89	2089.88	2169.09	2138.92	2196.99	2228.66	2474.64	2143.93			malate	0.000212559	0	0.00118979	0.00621013	0.0133073	0.0248727	1.82125	1.99624	1.74108		malate	0.000467448	0.0147967	1.85286		0.000634526	0.00942003	0.130485
												2oxoglutarate	0.0452473	0.0356045	0.0862928	0.0418844	0.263512	0.119865	0.282667	0.000955153	0.0761707		2oxoglutarate	0.0557149	0.141754	0.119931		0.0269166	0.112423	0.145865
Glc6P-0	222.925	182.715	205.435	136.738	151.228	153.052	44.0696	33.6859	38.4219			succcinate	0.0436377	0	0.0824832	0.177995	0.0634756	0.0496317	0.0445745	0.0535783	0.0600983		succcinate	0.0420403	0.0970343	0.0527504		0.0412648	0.0704553	0.00779497
Glc6P-1	2.44681	3.54442	3.07741	25.5564	22.3508	24.3669	8.93278	7.27807	8.49753			R5P	0	0.15814	0	21.3146	22.2605	22.7658	79.3426	81.5137	80.7547		R5P	0.0527134	22.1136	80.537		0.0913023	0.736661	1.10181
Glc6P-2	1.17666	0.407202	0.00574731	13.4526	13.2632	14.7738	10.3325	8.01474	9.35683			Ru5P + Xu5P	0	0	0.0370685	26.5109	26.7158	27.1372	86.9092	88.2778	88.3597		Ru5P + Xu5P	0.0123562	26.788	87.8489		0.0214015	0.319324	0.814867
Glc6P-3	0	0	0	3.8677	4.59013	3.89731	14.6201	12.9435	14.8842			RuBP	0.991058	1.28692	1.35375	30.34	30.4048	31.7982	86.2855	84.4759	87.0066		RuBP	1.21057	30.8477	85.9227		0.19302	0.823819	1.30373
Glc6P-4	0	0	0	1.61149	2.22547	1.78294	18.8447	18.5855	19.5597			Sed17BP	0	0	0	27.7967	29.8557	27.6791	78.9126	80.4933	80.9141		Sed17BP	0	28.4438	80.1067		0	1.22412	1.05528
Glc6P-5	0	0	0	0.409037	0.252945	0.264493	37.2782	39.8871	38.4622			Fru16BP	0.0308588	0.0025446	0.0669883	19.9091	19.7635	19.6618	76.8106	76.7657	78.9271		Fru16BP	0.0334639	19.7782	77.5011		0.0323007	0.124329	1.23511
Glc6P-6	0	0	0	0	0.00915705	0.00996162	80.5266	81.4425	90.4658			UDPG	0.0153138	0	0.00366543	2.06972	1.97943	1.76077	52.3224	57.249	55.7819		UDPG	0.0063264	1.93664	55.1178		0.00799616	0.15886	2.52956
Total	226.549	186.667	208.518	181.635	193.92	198.147	214.605	201.837	219.648			ADPG	0.142207	0.0348669	0.215258	17.1569	20.9436	16.487	87.0503	89.783	89.3041		ADPG	0.130777	18.1958	88.7125		0.0907372	2.4031	1.45929
												3PGA	0.00938167	0.162298	0.0823018	26.1608	27.7186	26.8226	84.0885	84.5688	85.1466		3PGA	0.0846605	26.9007	84.6013		0.0764855	0.781825	0.529797
Fru6P-0	144.619	118.305	149.028	61.556	68.5976	70.4233	19.7332	15.8072	18.9704			2PGA	0.0390996	0.0289086	0.0554241	27.3808	28.3454	27.2747	83.4811	85.26	84.7119		2PGA	0.0411441	27.667	84.4843		0.0133755	0.589916	0.911023
Fru6P-1	2.78624	2.13482	2.95594	28.261	26.5212	31.2242	4.84932	3.17889	3.50415
Fru6P-2	0	0	0	26.1016	25.7874	29.5632	6.35748	5.64024	6.2824
Fru6P-3	0	0	0	13.9483	12.1057	14.0514	8.2562	7.47472	8.59936
Fru6P-4	0	0	0	6.98299	6.8582	8.04055	14.2943	15.3732	13.796
Fru6P-5	0	0	0	1.15366	1.71516	1.27103	30.9912	36.3455	36.3752
Fru6P-6	0	0	0	0.567172	0.161577	0.300205	81.9907	86.2291	86.7118
Total	147.405	120.44	151.984	138.571	141.747	154.874	166.472	170.049	174.239
Glc1P-0	16.2324	14.1938	14.9539	10.9133	11.2163	12.5594	5.85444	4.89093	5.78135
Glc1P-1	0.250679	0.0830604	0.0732753	0.978908	1.31454	1.03901	0.492564	0.514783	0.545934
Glc1P-2	0.0311219	0.0462611	0.0617122	0.540996	0.507744	0.686422	0.555535	0.538701	0.650936
Glc1P-3	0	0	0	0.117435	0.224012	0.114768	0.866729	0.837383	0.852503
Glc1P-4	0	0	0	0.0727	0.1492	0.125118	1.16447	1.13291	1.15421
Glc1P-5	0	0	0	0.0250559	0.01461	0.00482772	1.89724	2.01027	2.01234
Glc1P-6	0	0	0	0.00433217	0.00658823	0.00136019	4.26526	4.45778	4.87138
Total	16.5142	14.3231	15.0889	12.6527	13.433	14.5309	15.0962	14.3828	15.8687
Sed7P-0	74.7185	56.4083	83.7787	4.95791	5.31353	6.48989	0.674671	1.10935	0.954763
Sed7P-1	1.16657	0.502152	0.946281	13.0676	10.6742	14.21	0.403829	0.26933	0.339566
Sed7P-2	0	0	0	19.784	18.6164	24.212	0.580842	0.557539	0.525051
Sed7P-3	0	0	0	17.9716	16.7419	18.8746	1.13273	1.08008	0.975565
Sed7P-4	0	0	0	9.61036	8.67921	9.31282	3.31076	2.55394	2.8938
Sed7P-5	0	0	0	4.38673	4.44854	3.92916	7.17079	7.13735	5.88178
Sed7P-6	0	0	0	0.984432	1.20116	1.3258	21.4123	21.4848	19.3108
Sed7P-7	0	0	0	0.125405	0.0261189	0	52.9796	51.8476	50.4639
Total	75.8851	56.9104	84.725	70.888	65.701	78.3543	87.6654	86.04	81.3452
DHAP-0	69.4835	53.3382	53.5999	22.4753	20.8335	22.5221	4.59513	3.72753	3.86341
DHAP-1	0	0	0	20.1154	19.8815	20.8444	3.22211	2.61769	2.42219
DHAP-2	0	0	0	6.0908	5.78268	4.87401	8.20407	7.40499	6.3321
DHAP-3	0	0	0	3.20966	3.36616	2.68107	36.6079	33.678	34.8194
Total	69.4835	53.3382	53.5999	51.8912	49.8638	50.9216	52.6292	47.4282	47.4371
malate-0	10081.9	9223.37	10725.4	10618.3	10436.3	10662.2	10049.2	12371.5	11082.9
malate-1	0	0	0	0	0	0	31.9399	41.6835	35.1542
malate-2	0	0	0	0	0	0	26.0494	29.1877	22.779
malate-3	0.0285734	0	0.170148	0.879285	1.85204	1.51657	59.258	80.5988	60.3348
malate-4	0	0	0	0	0	1.5153	121.923	167.876	131.889
Total	10082	9223.37	10725.5	10619.2	10438.1	10665.2	10288.3	12690.8	11333.1
2oxoglutarate-0	136.413	110.167	120.645	83.3071	99.5395	100.298	121.482	136.919	114.409
2oxoglutarate-1	0.309316	0.196472	0.522794	0.0771193	0.575153	0.604732	0.853562	0	0
2oxoglutarate-2	0	0	0	0.0488038	0	0	0	0.00326955	0.21828
2oxoglutarate-3	0	0	0	0	0.249066	0	0.293199	0	0
2oxoglutarate-4	0	0	0	0	0	0	0	0	0
2oxoglutarate-5	0	0	0	0	0	0	0	0	0
Total	136.722	110.363	121.167	83.433	100.364	100.903	122.629	136.922	114.627
succcinate-0	336.62	233.198	320.929	294.326	260.205	318.982	357.309	274.595	307.007
succcinate-1	0.5886	0	1.06235	2.11057	0.66235	0.634525	0.203179	0.589758	0.739802
succcinate-2	0	0	0	0	0	0	0	0	0
succcinate-3	0	0	0	0	0	0	0.0674305	0	0
succcinate-4	0	0	0	0	0	0	0.0580476	0	0
Total	337.209	233.198	321.991	296.437	260.868	319.617	357.638	275.185	307.746
R5P-0	4.11081	3.32865	3.64215	1.55054	1.80246	2.08929	0.365542	0.398364	0.403847
R5P-1	0	0.0265295	0	1.05909	1.29064	1.67422	0.101993	0.0708223	0.0829451
R5P-2	0	0	0	0.667464	0.831814	1.02491	0.176223	0.176817	0.225706
R5P-3	0	0	0	0.376268	0.481512	0.639523	0.377533	0.42389	0.384038
R5P-4	0	0	0	0.111305	0.145533	0.135163	0.848222	1.07832	0.99935
R5P-5	0	0	0	0.0112046	0.0219977	0.0386276	2.35913	2.9709	2.88774
Total	4.11081	3.35518	3.64215	3.77587	4.57395	5.60173	4.22865	5.11911	4.98363
Ru5P+Xu5P-0	47.7944	41.5099	48.284	29.1882	29.6705	25.9539	1.87094	1.63237	1.94228
Ru5P+Xu5P-1	0	0	0.0896568	36.145	38.4249	35.373	1.00163	1.3408	0.943805
Ru5P+Xu5P-2	0	0	0	22.7194	22.9975	21.9924	2.86755	2.68564	2.67215
Ru5P+Xu5P-3	0	0	0	14.6791	14.8861	14.1189	7.49957	8.06602	7.61241
Ru5P+Xu5P-4	0	0	0	2.5387	3.42868	2.9913	17.4333	22.5827	20.044
Ru5P+Xu5P-5	0	0	0	1.02459	0.914942	0.710688	52.4329	66.5687	64.3292
Total	47.7944	41.5099	48.3737	106.295	110.323	101.14	83.106	102.876	97.5439
RuBP-0	83.3084	79.0184	76.217	33.5044	34.9701	30.2313	6.41776	5.40316	3.73219
RuBP-1	3.19864	1.43763	3.74028	62.5218	62.9717	69.0643	0.915356	1.58754	1.38245
RuBP-2	0.37563	1.47204	0.591985	46.3589	49.8629	49.7401	5.20332	3.48921	3.24895
RuBP-3	0.120451	0.303173	0.180033	25.9234	27.0975	30.6518	13.1883	6.19594	6.63126
RuBP-4	0	0	0	5.32945	5.99753	6.46738	32.8399	21.5848	21.4784
RuBP-5	0	0	0	2.6074	2.02038	2.81516	102.69	61.9841	69.2393
Total	87.0031	82.2313	80.7293	176.245	182.92	188.97	161.255	100.245	105.713
Sed17BP-0	17.836	12.4075	14.3111	1.99437	1.98738	2.24395	0.92989	0.592347	0.626618
Sed17BP-1	0	0	0	1.11337	1.2989	1.62571	0.271339	0.0842996	0.200287
Sed17BP-2	0	0	0	1.61948	2.2032	2.18703	0.250925	0.0803731	0.123694
Sed17BP-3	0	0	0	1.30778	1.98315	1.60636	0.381045	0.0741799	0.260605
Sed17BP-4	0	0	0	0.843721	0.837708	0.977723	0.497557	0.17524	0.2809
Sed17BP-5	0	0	0	0.435064	0.566532	0.496471	1.05074	0.554187	0.718385
Sed17BP-6	0	0	0	0.0542358	0.182486	0.121026	2.41151	1.52576	1.77271
Sed17BP-7	0	0	0	0.0366386	0	0	5.67066	3.1464	4.47563
Total	17.836	12.4075	14.3111	7.40466	9.05935	9.25828	11.4637	6.23278	8.45883
Fru16BP-0	22.9653	16.9545	12.3803	3.84214	5.08335	4.63293	0.913404	0.981491	0.845504
Fru16BP-1	0	0	0	1.75262	2.55222	2.23588	0.183543	0.154658	0.144211
Fru16BP-2	0	0	0	1.50658	1.94239	1.79022	0.187327	0.173296	0.170767
Fru16BP-3	0.0141824	0.000862892	0.0101814	0.863871	1.05265	0.982156	0.451032	0.344678	0.375709
Fru16BP-4	0	0	0.00481911	0.415163	0.614892	0.518252	0.806302	0.588285	0.635914
Fru16BP-5	0	0	0	0.110155	0.141436	0.135161	1.70649	1.6648	1.68834
Fru16BP-6	0	0	0	0.11935	0.15393	0.131323	4.2469	4.14901	4.49502
Total	22.9795	16.9554	12.3953	8.60988	11.5409	10.4259	8.495	8.05621	8.35546
UDPG-0	121.145	102.239	112.33	83.6401	92.8134	99.062	28.5513	25.5129	25.7334
UDPG-1	0	0	0	3.60872	3.9192	3.6134	2.69367	2.62176	2.35318
UDPG-2	0	0	0	2.10258	2.35809	2.40197	3.51592	3.33692	2.87305
UDPG-3	0.0371152	0	0.00823534	0.581973	0.698763	0.663471	5.20794	5.20566	5.6482
UDPG-4	0	0	0	0.37405	0.236511	0.165188	6.35488	7.4112	6.50962
UDPG-5	0	0	0	0.0293813	0.0373934	0.011006	12.7003	15.3297	13.1398
UDPG-6	0	0	0	0.00262479	0.00330622	0.0112284	24.8287	28.4173	26.9523
Total	121.182	102.239	112.338	90.3394	100.067	105.928	83.8527	87.8354	83.2096
ADPG-0	1.22916	0.954312	1.60435	0.16918	0.174536	0.259022	0.0144412	0.00616197	0.0136738
ADPG-1	0.00922246	0	0.00919195	0.129788	0.161291	0.181604	0.00232236	0	0.00142561
ADPG-2	0.000586661	0	0	0.0851054	0.131988	0.128281	0.0136037	0.00388845	0.00641948
ADPG-3	5.86966e-05	0.000665942	0.00389936	0.0265118	0.0574228	0.0365204	0.029481	0.0234774	0.0141511
ADPG-4	0	0	0	0.00207655	0.0196488	0.0155737	0.072876	0.0406624	0.0583925
ADPG-5	0	0	0	0.00551201	0.0022924	0.0010681	0.160938	0.169646	0.167802
ADPG-6	0	0	0	0.00303228	0	0	0.411381	0.366142	0.426701
Total	1.23903	0.954978	1.61744	0.421205	0.547179	0.62207	0.705043	0.609978	0.688565
Isotopomer	0 min	0 min	0 min	1 min	1 min	1 min	20 min	20 min	20 min
	replicate 1	replicate 2	replicate 3	replicate 1	replicate 2	replicate 3	replicate 1	replicate 2	replicate 3
	peak area	peak area	peak area	peak area	peak area	peak area	peak area	peak area	peak area
3PGA-0	7.02465e+06	4.27339e+06	8.09884e+06	1.38336e+06	1.03534e+06	1.57207e+06	374103	302608	272860
3PGA-1	0	0	11381.2	1.23865e+06	1.04834e+06	1.59747e+06	271062	203363	200862
3PGA-2	0	0	0	335222	286224	424394	744636	745034	633816
3PGA-3	659.091	6946.91	2883.49	185904	161372	203026	3.65701e+06	3.19796e+06	3.0534e+06
Total	7.0253e+06	4.28034e+06	8.1131e+06	3.14313e+06	2.53128e+06	3.79697e+06	5.04681e+06	4.44896e+06	4.16093e+06
2PGA-0	3.58257e+06	4.21825e+06	4.65008e+06	593652	728061	858493	195313	153711	177055
2PGA-1	0	3661.48	0	541904	771400	936033	179014	123510	149626
2PGA-2	0	0	0	159284	217326	201694	490209	451145	409994
2PGA-3	1401.32	0	2578.69	93244	118084	134740	2.02948e+06	1.8933e+06	1.96785e+06
Total	3.58397e+06	4.22191e+06	4.65266e+06	1.38808e+06	1.83487e+06	2.13096e+06	2.89401e+06	2.62167e+06	2.70452e+06
